# Supplementary material for: The Influence of Bloom Index, Endotoxin Levels and Polyethylene Glycol Succinimidyl Glutarate Crosslinking on the Physicochemical and Biological Properties of Gelatin Biomaterials
Source: Biomolecules. 2021 Jul 9;11(7):1003. doi: 10.3390/biom11071003 (PMC8301829; doi:10.3390/biom11071003)
Supplement: Supplementary file 1 [file biomolecules-11-01003-s001.zip]

Archive with 1 entries (1 files):
- biomolecules-1173295-supplementary.pdf
